# Supplementary material for: Predictability and parallelism in the contemporary evolution of hybrid genomes
Source: PLoS Genet. 2022 Jan 27;18(1):e1009914. doi: 10.1371/journal.pgen.1009914 (PMC8794199; doi:10.1371/journal.pgen.1009914)
Supplement: S19 Table — (TXT) [file pgen.1009914.s020.txt]

GOBPID	Pvalue	OddsRatio	ExpCount	Count	Size	Term
GO:0036342	0.001925828	38.51111111	0.067267783	2	10	post-anal tail morphogenesis
GO:0001707	0.005648352	20.51851852	0.114355231	2	17	mesoderm formation
GO:0007369	0.006165702	5.997367266	0.739945613	4	110	gastrulation
GO:0048332	0.006327283	19.23333333	0.121082009	2	18	mesoderm morphogenesis
GO:0001975	0.006726778	Inf	0.006726778	1	1	response to amphetamine
GO:0006581	0.006726778	Inf	0.006726778	1	1	acetylcholine catabolic process
GO:0097366	0.006726778	Inf	0.006726778	1	1	response to bronchodilator
GO:0035124	0.006726778	Inf	0.006726778	1	1	embryonic caudal fin morphogenesis
GO:0008291	0.006726778	Inf	0.006726778	1	1	acetylcholine metabolic process
GO:0002377	0.006726778	Inf	0.006726778	1	1	immunoglobulin production
GO:0071707	0.006726778	Inf	0.006726778	1	1	immunoglobulin heavy chain V-D-J recombination
GO:0016445	0.006726778	Inf	0.006726778	1	1	somatic diversification of immunoglobulins
GO:0016447	0.006726778	Inf	0.006726778	1	1	somatic recombination of immunoglobulin gene segments
GO:0002568	0.006726778	Inf	0.006726778	1	1	somatic diversification of T cell receptor genes
GO:0002681	0.006726778	Inf	0.006726778	1	1	somatic recombination of T cell receptor gene segments
GO:1900619	0.006726778	Inf	0.006726778	1	1	acetate ester metabolic process
GO:0048893	0.006726778	Inf	0.006726778	1	1	afferent axon development in lateral line nerve
GO:0048894	0.006726778	Inf	0.006726778	1	1	efferent axon development in a lateral line nerve
GO:0033152	0.006726778	Inf	0.006726778	1	1	immunoglobulin V(D)J recombination
GO:0033153	0.006726778	Inf	0.006726778	1	1	T cell receptor V(D)J recombination
GO:0042447	0.006726778	Inf	0.006726778	1	1	hormone catabolic process
GO:0014075	0.006726778	Inf	0.006726778	1	1	response to amine
GO:0048929	0.006726778	Inf	0.006726778	1	1	efferent axon development in posterior lateral line nerve
GO:0048933	0.006726778	Inf	0.006726778	1	1	afferent axon development in posterior lateral line nerve
GO:0003002	0.00988691	5.198627526	0.847574066	4	126	regionalization
GO:0001704	0.011125265	13.97575758	0.161442679	2	24	formation of primary germ layer
GO:0007623	0.012041245	13.36618357	0.168169458	2	25	circadian rhythm
GO:0017182	0.013409263	150.8478261	0.013453557	1	2	peptidyl-diphthamide metabolic process
GO:0017183	0.013409263	150.8478261	0.013453557	1	2	peptidyl-diphthamide biosynthetic process from peptidyl-histidine
GO:0051279	0.013409263	150.8478261	0.013453557	1	2	regulation of release of sequestered calcium ion into cytosol
GO:0033986	0.013409263	150.8478261	0.013453557	1	2	response to methanol
GO:0035494	0.013409263	150.8478261	0.013453557	1	2	SNARE complex disassembly
GO:0035122	0.013409263	150.8478261	0.013453557	1	2	embryonic medial fin morphogenesis
GO:0071405	0.013409263	150.8478261	0.013453557	1	2	cellular response to methanol
GO:0034454	0.013409263	150.8478261	0.013453557	1	2	microtubule anchoring at centrosome
GO:0070060	0.013409263	150.8478261	0.013453557	1	2	'de novo' actin filament nucleation
GO:0002440	0.013409263	150.8478261	0.013453557	1	2	production of molecular mediator of immune response
GO:0002182	0.013409263	150.8478261	0.013453557	1	2	cytoplasmic translational elongation
GO:0002200	0.013409263	150.8478261	0.013453557	1	2	somatic diversification of immune receptors
GO:0070374	0.013409263	150.8478261	0.013453557	1	2	positive regulation of ERK1 and ERK2 cascade
GO:1900247	0.013409263	150.8478261	0.013453557	1	2	regulation of cytoplasmic translational elongation
GO:0002562	0.013409263	150.8478261	0.013453557	1	2	somatic diversification of immune receptors via germline recombination within a single locus
GO:0010522	0.013409263	150.8478261	0.013453557	1	2	regulation of calcium ion transport into cytosol
GO:0018202	0.013409263	150.8478261	0.013453557	1	2	peptidyl-histidine modification
GO:0033151	0.013409263	150.8478261	0.013453557	1	2	V(D)J recombination
GO:0030183	0.013409263	150.8478261	0.013453557	1	2	B cell differentiation
GO:0042113	0.013409263	150.8478261	0.013453557	1	2	B cell activation
GO:0072393	0.013409263	150.8478261	0.013453557	1	2	microtubule anchoring at microtubule organizing center
GO:2000765	0.013409263	150.8478261	0.013453557	1	2	regulation of cytoplasmic translation
GO:0048511	0.013968747	12.29333333	0.181623014	2	27	rhythmic process
GO:0048646	0.018610168	3.119284762	2.132388722	6	317	anatomical structure formation involved in morphogenesis
GO:0048729	0.019713734	3.488771054	1.574066123	5	234	tissue morphogenesis
GO:0006448	0.020047741	75.41304348	0.020180335	1	3	regulation of translational elongation
GO:0042661	0.020047741	75.41304348	0.020180335	1	3	regulation of mesodermal cell fate specification
GO:0072665	0.020047741	75.41304348	0.020180335	1	3	protein localization to vacuole
GO:0072666	0.020047741	75.41304348	0.020180335	1	3	establishment of protein localization to vacuole
GO:0035143	0.020047741	75.41304348	0.020180335	1	3	caudal fin morphogenesis
GO:1905902	0.020047741	75.41304348	0.020180335	1	3	regulation of mesoderm formation
GO:0097306	0.020047741	75.41304348	0.020180335	1	3	cellular response to alcohol
GO:0006623	0.020047741	75.41304348	0.020180335	1	3	protein targeting to vacuole
GO:1990504	0.020047741	75.41304348	0.020180335	1	3	dense core granule exocytosis
GO:0016444	0.020047741	75.41304348	0.020180335	1	3	somatic cell DNA recombination
GO:0045471	0.020047741	75.41304348	0.020180335	1	3	response to ethanol
GO:0042135	0.020047741	75.41304348	0.020180335	1	3	neurotransmitter catabolic process
GO:0045730	0.020047741	75.41304348	0.020180335	1	3	respiratory burst
GO:0048913	0.020047741	75.41304348	0.020180335	1	3	anterior lateral line nerve glial cell differentiation
GO:0048914	0.020047741	75.41304348	0.020180335	1	3	myelination of anterior lateral line nerve axons
GO:0048940	0.020047741	75.41304348	0.020180335	1	3	anterior lateral line nerve glial cell morphogenesis involved in differentiation
GO:0048939	0.020047741	75.41304348	0.020180335	1	3	anterior lateral line nerve glial cell development
GO:1905770	0.020047741	75.41304348	0.020180335	1	3	regulation of mesodermal cell differentiation
GO:0048909	0.020047741	75.41304348	0.020180335	1	3	anterior lateral line nerve development
GO:0001505	0.021671573	9.594444444	0.228710462	2	34	regulation of neurotransmitter levels
GO:0051648	0.021671573	9.594444444	0.228710462	2	34	vesicle localization
GO:0042551	0.026642494	50.26811594	0.026907113	1	4	neuron maturation
GO:0006556	0.026642494	50.26811594	0.026907113	1	4	S-adenosylmethionine biosynthetic process
GO:0035141	0.026642494	50.26811594	0.026907113	1	4	medial fin morphogenesis
GO:0016024	0.026642494	50.26811594	0.026907113	1	4	CDP-diacylglycerol biosynthetic process
GO:0046341	0.026642494	50.26811594	0.026907113	1	4	CDP-diacylglycerol metabolic process
GO:0070371	0.026642494	50.26811594	0.026907113	1	4	ERK1 and ERK2 cascade
GO:0070372	0.026642494	50.26811594	0.026907113	1	4	regulation of ERK1 and ERK2 cascade
GO:0060061	0.026642494	50.26811594	0.026907113	1	4	Spemann organizer formation
GO:0048895	0.026642494	50.26811594	0.026907113	1	4	lateral line nerve glial cell differentiation
GO:0048897	0.026642494	50.26811594	0.026907113	1	4	myelination of lateral line nerve axons
GO:0045161	0.026642494	50.26811594	0.026907113	1	4	neuronal ion channel clustering
GO:0045162	0.026642494	50.26811594	0.026907113	1	4	clustering of voltage-gated sodium channels
GO:0048941	0.026642494	50.26811594	0.026907113	1	4	posterior lateral line nerve glial cell development
GO:0048942	0.026642494	50.26811594	0.026907113	1	4	posterior lateral line nerve glial cell morphogenesis involved in differentiation
GO:0048931	0.026642494	50.26811594	0.026907113	1	4	posterior lateral line nerve glial cell differentiation
GO:0048932	0.026642494	50.26811594	0.026907113	1	4	myelination of posterior lateral line nerve axons
GO:0048937	0.026642494	50.26811594	0.026907113	1	4	lateral line nerve glial cell development
GO:0048938	0.026642494	50.26811594	0.026907113	1	4	lateral line nerve glial cell morphogenesis involved in differentiation
GO:0035162	0.026700362	8.52345679	0.255617575	2	38	embryonic hemopoiesis
GO:0032501	0.027163287	1.895423783	11.63732646	18	1730	multicellular organismal process
GO:0032502	0.032285849	1.868421053	10.97810219	17	1632	developmental process
GO:0097305	0.033193805	37.69565217	0.033633892	1	5	response to alcohol
GO:0034453	0.033193805	37.69565217	0.033633892	1	5	microtubule anchoring
GO:0050962	0.033193805	37.69565217	0.033633892	1	5	detection of light stimulus involved in sensory perception
GO:0050908	0.033193805	37.69565217	0.033633892	1	5	detection of light stimulus involved in visual perception
GO:0031128	0.033193805	37.69565217	0.033633892	1	5	developmental induction
GO:0033336	0.033193805	37.69565217	0.033633892	1	5	caudal fin development
GO:0048892	0.033193805	37.69565217	0.033633892	1	5	lateral line nerve development
GO:0007501	0.033193805	37.69565217	0.033633892	1	5	mesodermal cell fate specification
GO:2000380	0.033193805	37.69565217	0.033633892	1	5	regulation of mesoderm development
GO:0048918	0.033193805	37.69565217	0.033633892	1	5	posterior lateral line nerve development
GO:0043066	0.033578528	7.478590786	0.289251467	2	43	negative regulation of apoptotic process
GO:0043069	0.035029185	7.299470899	0.295978245	2	44	negative regulation of programmed cell death
GO:0007498	0.035029185	7.299470899	0.295978245	2	44	mesoderm development
GO:0009790	0.03608187	2.448110151	3.161585802	7	470	embryo development
GO:0060548	0.036503958	7.128682171	0.302705024	2	45	negative regulation of cell death
GO:0021761	0.039701953	30.15217391	0.04036067	1	6	limbic system development
GO:0021854	0.039701953	30.15217391	0.04036067	1	6	hypothalamus development
GO:0051568	0.039701953	30.15217391	0.04036067	1	6	histone H3-K4 methylation
GO:0006909	0.039701953	30.15217391	0.04036067	1	6	phagocytosis
GO:0071229	0.039701953	30.15217391	0.04036067	1	6	cellular response to acid chemical
GO:0050803	0.039701953	30.15217391	0.04036067	1	6	regulation of synapse structure or activity
GO:1903169	0.039701953	30.15217391	0.04036067	1	6	regulation of calcium ion transmembrane transport
GO:0046500	0.039701953	30.15217391	0.04036067	1	6	S-adenosylmethionine metabolic process
GO:0046677	0.039701953	30.15217391	0.04036067	1	6	response to antibiotic
GO:0033338	0.039701953	30.15217391	0.04036067	1	6	medial fin development
GO:0001710	0.039701953	30.15217391	0.04036067	1	6	mesodermal cell fate commitment
GO:0006303	0.039701953	30.15217391	0.04036067	1	6	double-strand break repair via nonhomologous end joining
GO:0030154	0.044629604	2.104588394	4.782739373	9	711	cell differentiation
GO:0009435	0.046167217	25.12318841	0.047087448	1	7	NAD biosynthetic process
GO:0051209	0.046167217	25.12318841	0.047087448	1	7	release of sequestered calcium ion into cytosol
GO:0000726	0.046167217	25.12318841	0.047087448	1	7	non-recombinational repair
GO:0019722	0.046167217	25.12318841	0.047087448	1	7	calcium-mediated signaling
GO:0033555	0.046167217	25.12318841	0.047087448	1	7	multicellular organismal response to stress
GO:0006468	0.047061161	2.298523422	3.349935595	7	498	protein phosphorylation
GO:0007389	0.047416039	3.134883721	1.372262774	4	204	pattern specification process
GO:0061053	0.04912608	6.003485839	0.35651925	2	53	somite development
